# Supplementary material for: The Dual Roles of Activating Transcription Factor 3 (ATF3) in Inflammation, Apoptosis, Ferroptosis, and Pathogen Infection Responses
Source: Int J Mol Sci. 2024 Jan 9;25(2):824. doi: 10.3390/ijms25020824 (PMC10815024; doi:10.3390/ijms25020824)
Supplement: Supplementary file 1 [file ijms-25-00824-s001.zip]

Archive with 1 entries (1 files):
- ijms-2785386-supplementary.pdf
